# Supplementary material for: Optically-controlled bacterial metabolite for cancer therapy
Source: Nat Commun. 2018 Apr 26;9:1680. doi: 10.1038/s41467-018-03233-9 (PMC5920064; doi:10.1038/s41467-018-03233-9)
Supplement: Supplementary file 3 — Supplementary Data 1 [file 41467_2018_3233_MOESM3_ESM.xlsx]

## Sheet: Sheet1
Differential proteins in tumors after PMT treatment.
Number	Name	Difference state	PMT:PBS	P Value
3	Cytoplasmic dynein 1 heavy chain 1 OS=Mus musculus GN=Dync1h1 PE=1 SV=2	up	1.54182	1.18125e-06
4	Myosin-9 OS=Mus musculus GN=Myh9 PE=1 SV=4	up	2.07113	8.11603e-10
5	Filamin, alpha OS=Mus musculus GN=Flna PE=2 SV=1	up	1.86345	3.46286e-08
13	Clathrin heavy chain 1 OS=Mus musculus GN=Cltc PE=1 SV=3	up	1.60692	3.94904e-05
15	Putative uncharacterized protein OS=Mus musculus GN=Vim PE=1 SV=1	up	4.44081	1.63102e-09
19	Heat shock protein 84b OS=Mus musculus GN=Hsp90ab1 PE=1 SV=1	up	2.99022	1.05952e-05
20	Myosin-4 OS=Mus musculus GN=Myh4 PE=2 SV=1	up	3.08772	8.85344e-09
21	Actinin alpha 4 OS=Mus musculus GN=Actn4 PE=1 SV=1	up	1.55802	0.000181254
22	Complement C3 OS=Mus musculus GN=C3 PE=1 SV=3	up	2.71325	7.03626e-09
24	Enolase 1, alpha non-neuron OS=Mus musculus GN=EG433182 PE=1 SV=1	up	4.7815	1.34279e-09
25	Glutamyl-prolyl-tRNA synthetase OS=Mus musculus GN=Eprs PE=2 SV=1	up	1.50981	0.000199366
26	Vinculin OS=Mus musculus GN=Vcl PE=1 SV=4	up	1.69331	0.000657972
28	Prelamin-A/C OS=Mus musculus GN=Lmna PE=1 SV=2	up	1.60079	1.26451e-06
30	Putative uncharacterized protein OS=Mus musculus GN=Hspa8 PE=2 SV=1	up	2.1304	1.21189e-06
31	Putative uncharacterized protein OS=Mus musculus GN=Eef2 PE=2 SV=1	up	1.8146	4.03524e-05
33	Protein disulfide-isomerase A3 OS=Mus musculus GN=Pdia3 PE=1 SV=2	up	1.81167	3.09645e-09
35	Pyruvate kinase PKM OS=Mus musculus GN=Pkm PE=1 SV=4	up	3.83552	2.34946e-10
36	Collagen alpha-1(I) chain OS=Mus musculus GN=Col1a1 PE=1 SV=4	up	1.52171	0.0246956
37	Heat shock protein 90, beta (Grp94), member 1 OS=Mus musculus GN=Hsp90b1 PE=2 SV=1	up	2.61731	5.60544e-07
38	60 kDa heat shock protein, mitochondrial OS=Mus musculus GN=Hspd1 PE=1 SV=1	up	2.18697	4.14824e-06
42	Transitional endoplasmic reticulum ATPase OS=Mus musculus GN=Vcp PE=1 SV=4	up	1.58092	0.00048136
48	Elongation factor 1-alpha OS=Mus musculus GN=Eef1a1 PE=1 SV=1	up	2.94943	7.84007e-06
50	Putative uncharacterized protein OS=Mus musculus GN=Hspa5 PE=2 SV=1	up	2.01194	0.000129866
51	Phosphoglycerate kinase 1 OS=Mus musculus GN=Pgk1 PE=1 SV=4	up	3.19855	7.22281e-08
53	Procollagen, type I, alpha 2 OS=Mus musculus GN=Col1a2 PE=1 SV=1	up	1.63338	0.0246464
54	Pregnancy zone protein OS=Mus musculus GN=Pzp PE=1 SV=3	up	2.1577	7.10254e-07
57	Glyceraldehyde-3-phosphate dehydrogenase OS=Mus musculus GN=Gapdh PE=1 SV=1	up	2.4976	5.18682e-06
60	Protein disulfide-isomerase (Fragment) OS=Mus musculus GN=P4hb PE=2 SV=1	up	1.5172	0.000183632
62	Signal transducer and activator of transcription OS=Mus musculus GN=Stat1 PE=1 SV=1	up	2.64684	7.46734e-09
63	Annexin OS=Mus musculus GN=Anxa1 PE=1 SV=1	up	3.68667	2.37379e-07
67	Annexin OS=Mus musculus GN=Anxa2 PE=1 SV=1	up	3.71049	1.34915e-08
69	Stress-70 protein, mitochondrial OS=Mus musculus GN=Hspa9 PE=1 SV=3	up	1.66493	2.09259e-05
75	Putative uncharacterized protein OS=Mus musculus GN=Lcp1 PE=2 SV=1	up	2.52645	2.41296e-05
76	Aconitate hydratase, mitochondrial OS=Mus musculus GN=Aco2 PE=1 SV=1	up	1.55651	0.00137103
83	ATP synthase subunit alpha, mitochondrial OS=Mus musculus GN=Atp5a1 PE=1 SV=1	up	1.50385	0.000103815
86	Xanthine dehydrogenase/oxidase OS=Mus musculus GN=Xdh PE=1 SV=5	up	2.59963	7.70444e-07
87	Transketolase OS=Mus musculus GN=Tkt PE=1 SV=1	up	2.92567	3.47072e-06
93	Lactotransferrin OS=Mus musculus GN=Ltf PE=2 SV=1	up	2.6683	2.95941e-08
94	Putative uncharacterized protein OS=Mus musculus GN=Ncl PE=2 SV=1	up	2.88707	4.63438e-06
95	Hexokinase 1, isoform CRA_f OS=Mus musculus GN=Hk1 PE=1 SV=1	up	1.75481	0.00437483
97	ATP-citrate synthase OS=Mus musculus GN=Acly PE=1 SV=1	up	1.5692	0.00820933
98	Annexin OS=Mus musculus GN=Anxa6 PE=2 SV=1	up	1.74074	3.11963e-05
104	Aldehyde dehydrogenase 2, mitochondrial, isoform CRA_b OS=Mus musculus GN=Aldh2 PE=1 SV=1	up	1.83535	0.00042712
106	T-complex protein 1 subunit epsilon OS=Mus musculus GN=Cct5 PE=1 SV=1	up	1.84614	0.000139148
107	Hypoxia up-regulated protein 1 OS=Mus musculus GN=Hyou1 PE=1 SV=1	up	1.67671	0.0160637
108	Fructose-bisphosphate aldolase OS=Mus musculus GN=Aldoa PE=1 SV=1	up	1.62499	0.000462152
116	Deoxynucleoside triphosphate triphosphohydrolase SAMHD1 OS=Mus musculus GN=Samhd1 PE=1 SV=2	up	2.07184	3.5248e-05
117	Annexin A5 OS=Mus musculus GN=Anxa5 PE=1 SV=1	up	2.28497	0.000330466
122	Lamin-B1 OS=Mus musculus GN=Lmnb1 PE=1 SV=3	up	2.25749	5.29574e-05
127	Protein disulfide-isomerase A4 OS=Mus musculus GN=Pdia4 PE=1 SV=3	up	1.60468	7.41095e-06
135	Fibrinogen, B beta polypeptide, isoform CRA_a OS=Mus musculus GN=Fgb PE=1 SV=1	up	2.32299	4.73317e-08
147	L-lactate dehydrogenase OS=Mus musculus GN=Ldha PE=1 SV=1	up	4.02498	0.00044941
149	Leukotriene A-4 hydrolase OS=Mus musculus GN=Lta4h PE=1 SV=4	up	1.51862	0.00105169
150	MCG11560 OS=Mus musculus GN=Slc25a5 PE=1 SV=1	up	2.38014	0.00947981
152	Hemopexin OS=Mus musculus GN=Hpx PE=1 SV=2	up	3.14399	4.09932e-11
154	Alpha-actinin-1 OS=Mus musculus GN=Actn1 PE=1 SV=1	up	1.79889	0.00199373
160	Myeloperoxidase OS=Mus musculus GN=Mpo PE=2 SV=1	up	3.87431	7.24786e-08
162	Putative uncharacterized protein OS=Mus musculus GN=Cars PE=2 SV=1	up	1.59333	0.00269506
165	Coatomer subunit beta OS=Mus musculus GN=Copb1 PE=1 SV=1	up	1.50811	0.0255491
166	Ceruloplasmin OS=Mus musculus GN=Cp PE=1 SV=1	up	2.50651	1.84991e-08
176	Glucose-6-phosphate 1-dehydrogenase OS=Mus musculus GN=G6pdx PE=2 SV=1	up	1.56392	0.000967813
177	Uncharacterized protein OS=Mus musculus GN=Gm9242 PE=4 SV=1	up	2.07815	2.71293e-05
184	Glucose-6-phosphate isomerase OS=Mus musculus GN=Gpi PE=1 SV=4	up	1.66829	3.6108e-05
186	Calreticulin OS=Mus musculus GN=Calr PE=1 SV=1	up	2.26959	1.48276e-07
192	ATP synthase subunit beta, mitochondrial OS=Mus musculus GN=Atp5b PE=1 SV=2	up	1.65251	0.00829697
197	Guanylate-binding protein 1 OS=Mus musculus GN=Gbp1 PE=1 SV=1	up	3.70725	8.69569e-07
199	Endoplasmic reticulum aminopeptidase 1 OS=Mus musculus GN=Erap1 PE=1 SV=2	up	2.08131	0.0012822
200	T-complex protein 1 subunit delta OS=Mus musculus GN=Cct4 PE=1 SV=1	up	1.64417	0.00209428
207	Putative uncharacterized protein OS=Mus musculus GN=Gbp7 PE=2 SV=1	up	2.32352	1.61391e-06
214	GTP-binding protein OS=Mus musculus GN=Ifi47 PE=1 SV=1	up	2.27596	9.467e-08
215	6-phosphogluconate dehydrogenase, decarboxylating OS=Mus musculus GN=Pgd PE=2 SV=1	up	1.57194	0.000223044
217	Putative uncharacterized protein OS=Mus musculus GN=Rpl7 PE=1 SV=1	up	1.52822	0.000512218
220	von Willebrand factor A domain-containing protein 5A OS=Mus musculus GN=Vwa5a PE=1 SV=2	up	1.63089	0.0239344
223	Gelsolin, isoform CRA_c OS=Mus musculus GN=Gsn PE=2 SV=1	up	1.63321	0.0011124
225	Putative uncharacterized protein OS=Mus musculus GN=Rps3 PE=1 SV=1	up	1.8176	0.000450324
238	Heterogeneous nuclear ribonucleoprotein L (Fragment) OS=Mus musculus GN=Hnrnpl PE=1 SV=1	up	1.62302	0.000477851
240	Integrin beta OS=Mus musculus GN=Itgb2 PE=1 SV=1	up	2.19566	0.00042583
241	Cytosol aminopeptidase OS=Mus musculus GN=Lap3 PE=1 SV=3	up	1.8444	0.00186544
244	Adenylyl cyclase-associated protein OS=Mus musculus GN=Cap1 PE=2 SV=1	up	1.90834	6.80434e-06
245	Wars protein OS=Mus musculus GN=Wars PE=2 SV=1	up	1.81587	5.18262e-05
248	40S ribosomal protein S4 OS=Mus musculus GN=Rps4x PE=1 SV=1	up	1.8291	0.000209224
251	Trifunctional enzyme subunit alpha, mitochondrial OS=Mus musculus GN=Hadha PE=1 SV=1	up	1.66552	0.00855833
263	Pgm2 protein (Fragment) OS=Mus musculus GN=Pgm2 PE=2 SV=1	up	1.52933	0.0183292
269	Heterogeneous nuclear ribonucleoprotein Q OS=Mus musculus GN=Syncrip PE=1 SV=1	up	2.01332	0.00335372
277	Serine protease inhibitor A3K OS=Mus musculus GN=Serpina3k PE=1 SV=2	up	3.03011	3.52297e-06
281	Triosephosphate isomerase OS=Mus musculus GN=Tpi1 PE=1 SV=4	up	2.55588	5.98687e-05
282	MCG1196 OS=Mus musculus GN=Actr3 PE=1 SV=1	up	2.16313	0.00155714
283	Malate dehydrogenase, mitochondrial OS=Mus musculus GN=Mdh2 PE=1 SV=3	up	2.11522	0.000472177
294	14-3-3 protein zeta/delta OS=Mus musculus GN=Ywhaz PE=1 SV=1	up	2.92548	9.52049e-05
298	Fibrinogen gamma chain OS=Mus musculus GN=Fgg PE=1 SV=1	up	2.10917	7.15501e-08
307	Isocitrate dehydrogenase [NADP], mitochondrial OS=Mus musculus GN=Idh2 PE=1 SV=3	up	1.55212	0.00979324
320	60S acidic ribosomal protein P0 OS=Mus musculus GN=Rplp0 PE=2 SV=1	up	2.29996	0.00586715
322	Peroxiredoxin-1 OS=Mus musculus GN=Prdx1 PE=1 SV=1	up	3.56256	3.22887e-05
324	MHC class I heavy chain OS=Mus musculus GN=H2-K1 PE=2 SV=1	up	1.5295	0.0214531
325	Murinoglobulin-1 OS=Mus musculus GN=Mug1 PE=1 SV=3	up	1.52092	0.00383165
328	Fibrinogen alpha chain OS=Mus musculus GN=Fga PE=1 SV=1	up	1.88649	1.07737e-07
333	Annexin A4 OS=Mus musculus GN=Anxa4 PE=1 SV=4	up	1.89298	0.00204866
338	Interferon-gamma-inducible GTPase Ifgga1 protein OS=Mus musculus GN=Iigp1 PE=1 SV=1	up	2.45304	3.01872e-05
345	Tyrosine-protein phosphatase non-receptor type OS=Mus musculus GN=Ptpn6 PE=2 SV=1	up	1.65662	0.017317
357	Hexokinase-2 OS=Mus musculus GN=Hk2 PE=1 SV=1	up	1.52639	0.0317881
358	Guanylate-binding protein 4 OS=Mus musculus GN=Gbp4 PE=1 SV=1	up	1.96929	0.00106752
361	Protein-glutamine gamma-glutamyltransferase 2 OS=Mus musculus GN=Tgm2 PE=1 SV=4	up	1.78113	9.29232e-05
362	NADH-cytochrome b5 reductase 3 OS=Mus musculus GN=Cyb5r3 PE=1 SV=3	up	1.63498	0.0017187
376	Arp2/3 complex 34 kDa subunit (Fragment) OS=Mus musculus GN=Arpc2 PE=2 SV=1	up	1.89512	0.000262401
378	Rho guanine nucleotide exchange factor 2 OS=Mus musculus GN=Arhgef2 PE=1 SV=1	down	0.660358	0.0147786
387	Putative uncharacterized protein OS=Mus musculus GN=Ssb PE=1 SV=1	up	1.78612	0.0128451
399	Multifunctional protein ADE2 OS=Mus musculus GN=Paics PE=1 SV=4	up	1.89458	0.046668
416	Arginase-1 OS=Mus musculus GN=Arg1 PE=1 SV=1	up	3.04844	9.17199e-05
419	Dihydrolipoyllysine-residue acetyltransferase component of pyruvate dehydrogenase complex, mitochondrial OS=Mus musculus GN=Dlat PE=1 SV=2	up	1.5148	0.0257203
422	Voltage-dependent anion-selective channel protein 1 OS=Mus musculus GN=Vdac1 PE=1 SV=3	up	1.84026	0.00439858
424	Putative uncharacterized protein OS=Mus musculus GN=Rps2 PE=2 SV=1	up	2.3733	0.00189585
425	Putative uncharacterized protein OS=Mus musculus GN=Ywhae PE=1 SV=1	up	1.67492	0.000503668
427	Histone H4 OS=Mus musculus GN=Hist2h4 PE=1 SV=1	up	4.66828	0.000280253
435	Haptoglobin OS=Mus musculus GN=Hp PE=1 SV=1	up	6.7499	4.3479e-07
437	Peptidyl-prolyl cis-trans isomerase OS=Mus musculus GN=Ppia PE=2 SV=1	up	2.45526	0.00901656
461	Putative uncharacterized protein (Fragment) OS=Mus musculus PE=2 SV=1	up	2.59746	2.7662e-05
468	Calnexin, isoform CRA_a OS=Mus musculus GN=Canx PE=1 SV=1	up	1.65131	0.00896667
471	Putative uncharacterized protein OS=Mus musculus GN=Itgam PE=2 SV=1	up	1.53905	0.0144425
473	Citrate synthase, mitochondrial OS=Mus musculus GN=Cs PE=1 SV=1	up	1.52293	0.00467823
475	Asparagine synthetase [glutamine-hydrolyzing] OS=Mus musculus GN=Asns PE=1 SV=3	down	0.499202	0.00333061
480	Creatine kinase, muscle OS=Mus musculus GN=Ckm PE=1 SV=1	up	2.58683	0.000235469
488	Putative uncharacterized protein OS=Mus musculus GN=Slc25a3 PE=2 SV=1	up	1.63234	0.0327605
496	Fumarate hydratase, mitochondrial OS=Mus musculus GN=Fh PE=1 SV=3	up	1.83417	0.0297257
498	Ornithine aminotransferase, isoform CRA_b OS=Mus musculus GN=Oat PE=1 SV=1	up	1.6172	0.00261212
509	Vitamin D-binding protein OS=Mus musculus GN=Gc PE=1 SV=2	up	1.55419	0.00156654
523	Inter alpha-trypsin inhibitor, heavy chain 4 OS=Mus musculus GN=Itih4 PE=1 SV=1	up	3.19802	7.81702e-06
524	Rho GDP-dissociation inhibitor 2 OS=Mus musculus GN=Arhgdib PE=1 SV=3	up	1.75268	0.000733171
530	Voltage-dependent anion-selective channel protein 2 OS=Mus musculus GN=Vdac2 PE=1 SV=2	up	1.95681	0.000309265
532	Cofilin-1 OS=Mus musculus GN=Cfl1 PE=1 SV=1	up	2.64877	0.000999686
541	Kininogen-1 OS=Mus musculus GN=Kng1 PE=1 SV=1	up	1.77547	0.000978859
554	Proteasome (Prosome, macropain) 28 subunit, alpha OS=Mus musculus GN=Psme1 PE=1 SV=1	up	3.96173	2.59607e-06
556	Replication protein A 70 kDa DNA-binding subunit OS=Mus musculus GN=Rpa1 PE=1 SV=1	up	1.63016	0.0383382
565	Guanylate binding protein 6 OS=Mus musculus GN=Gbp6 PE=2 SV=1	up	1.74652	0.0184882
585	Antigen peptide transporter 1 OS=Mus musculus GN=Tap1 PE=1 SV=1	up	1.91873	0.0248336
586	Putative uncharacterized protein OS=Mus musculus GN=Ctsb PE=2 SV=1	up	1.83339	0.0160759
587	GTP-binding nuclear protein Ran OS=Mus musculus GN=Ran PE=2 SV=1	up	2.117	0.000114421
619	Developmentally-regulated GTP-binding protein 2 OS=Mus musculus GN=Drg2 PE=1 SV=1	up	2.05541	0.00924359
621	Transgelin-2 OS=Mus musculus GN=Tagln2 PE=1 SV=4	up	1.60951	0.00940219
625	T-cell-specific guanine nucleotide triphosphate-binding protein 1 OS=Mus musculus GN=Tgtp1 PE=1 SV=1	up	2.43009	0.000792689
646	Hydroxysteroid (17-beta) dehydrogenase 12 OS=Mus musculus GN=Hsd17b12 PE=2 SV=1	up	1.62921	0.00161178
677	Guanylate-binding protein 2 OS=Mus musculus GN=Gbp2 PE=1 SV=1	up	2.10044	0.000894128
691	Putative uncharacterized protein OS=Mus musculus GN=Ctsd PE=2 SV=1	up	1.77237	0.00558404
709	40S ribosomal protein S8 OS=Mus musculus GN=Rps8 PE=1 SV=1	down	0.591273	0.00588925
718	Electron transfer flavoprotein subunit alpha, mitochondrial OS=Mus musculus GN=Etfa PE=1 SV=2	up	1.50298	0.0217665
722	Lamin-B receptor OS=Mus musculus GN=Lbr PE=1 SV=2	up	2.01475	0.00461083
734	MCG22048, isoform CRA_c OS=Mus musculus GN=PSME2b PE=1 SV=1	up	1.9295	0.00296411
736	Tapasin (Fragment) OS=Mus musculus GN=Tapbp PE=2 SV=1	up	1.99009	0.000604204
742	Chitinase-like protein 3 OS=Mus musculus GN=Chil3 PE=1 SV=2	up	3.25158	0.000115644
749	Proteasome subunit alpha type-4 OS=Mus musculus GN=Psma4 PE=1 SV=1	up	1.77968	0.00810174
753	Calcyclin-binding protein OS=Mus musculus GN=Cacybp PE=1 SV=1	up	1.57493	0.0166485
756	Putative uncharacterized protein OS=Mus musculus GN=Rps7 PE=2 SV=1	up	2.48259	0.0212439
760	Sarcoplasmic/endoplasmic reticulum calcium ATPase 1 OS=Mus musculus GN=Atp2a1 PE=1 SV=1	up	3.49997	0.00377786
761	LETM1 and EF-hand domain-containing protein 1, mitochondrial OS=Mus musculus GN=Letm1 PE=1 SV=1	up	1.53704	0.0164334
772	Interferon gamma induced GTPase OS=Mus musculus GN=Igtp PE=2 SV=1	up	1.93527	0.0161984
775	Peroxiredoxin-5, mitochondrial OS=Mus musculus GN=Prdx5 PE=1 SV=2	up	2.38061	0.00238365
776	MCG23457 OS=Mus musculus GN=Rps11 PE=1 SV=1	up	1.58188	0.00732927
777	14-3-3 protein eta OS=Mus musculus GN=Ywhah PE=1 SV=2	up	1.50849	0.0359316
788	Profilin OS=Mus musculus GN=Pfn1 PE=1 SV=1	up	2.68225	0.000805924
795	Actin, alpha skeletal muscle OS=Mus musculus GN=Acta1 PE=1 SV=1	up	2.35251	0.0413079
796	Malate dehydrogenase, cytoplasmic OS=Mus musculus GN=Mdh1 PE=1 SV=3	up	1.79538	0.0289684
806	Proteasome subunit alpha type OS=Mus musculus GN=Psma7 PE=2 SV=1	up	1.6506	0.0190435
817	Nucleophosmin 1 OS=Mus musculus GN=Npm1 PE=2 SV=1	up	1.89504	0.0354709
850	Rpl17 protein (Fragment) OS=Mus musculus GN=Rpl17 PE=2 SV=1	up	1.58468	0.00721651
851	Protein arginine N-methyltransferase 5 OS=Mus musculus GN=Prmt5 PE=1 SV=1	up	1.65753	0.0469119
861	Peptidylprolyl isomerase OS=Mus musculus GN=Fkbp5 PE=2 SV=1	up	1.54827	0.0155804
890	Putative uncharacterized protein OS=Mus musculus GN=St13 PE=2 SV=1	up	1.62297	0.00643816
893	14-3-3 protein theta (Fragment) OS=Mus musculus GN=Ywhaq PE=1 SV=1	up	1.56801	0.000234757
906	Putative uncharacterized protein OS=Mus musculus GN=Serpinb1a PE=2 SV=1	up	1.69803	0.0285829
910	Putative uncharacterized protein OS=Mus musculus GN=Ctsc PE=2 SV=1	up	2.81035	0.018041
911	Neutrophilic granule protein OS=Mus musculus GN=Ngp PE=1 SV=1	up	2.63838	0.00126674
916	TBC1 domain family member 15 OS=Mus musculus GN=Tbc1d15 PE=2 SV=1	down	0.624969	0.042489
919	Putative uncharacterized protein OS=Mus musculus GN=Vdac3 PE=1 SV=1	up	1.70804	0.00778088
920	Immunity-related GTPase family M protein 1 OS=Mus musculus GN=Irgm1 PE=1 SV=1	up	1.60149	0.0181692
926	Spectrin beta chain OS=Mus musculus GN=Sptb PE=1 SV=1	down	0.545007	0.0163545
944	Heterogeneous nuclear ribonucleoprotein A/B, isoform CRA_c OS=Mus musculus GN=Hnrnpab PE=1 SV=1	up	1.83633	0.0316237
947	Protein S100 OS=Mus musculus GN=S100a6 PE=1 SV=1	up	3.3976	0.00271864
951	MCG121569, isoform CRA_a OS=Mus musculus GN=Myl1 PE=2 SV=1	up	3.45574	0.000333404
957	Putative uncharacterized protein OS=Mus musculus GN=Grn PE=2 SV=2	up	1.5876	0.00987524
959	Putative uncharacterized protein OS=Mus musculus GN=Serpina3g PE=2 SV=1	up	2.02064	0.00657071
987	Proteasome subunit beta type OS=Mus musculus GN=Psmb8 PE=2 SV=1	up	1.54134	0.0271713
998	Putative uncharacterized protein OS=Mus musculus GN=Mylpf PE=1 SV=1	up	5.26389	0.000159228
1008	Rho GDP-dissociation inhibitor 1 OS=Mus musculus GN=Arhgdia PE=1 SV=3	up	1.58401	0.00295219
1015	Protein S100 OS=Mus musculus GN=S100a4 PE=2 SV=1	up	4.22789	0.00018756
1022	Proteasome subunit alpha type OS=Mus musculus GN=Psma5 PE=1 SV=1	up	1.93983	0.0135877
1047	Ifi202b OS=Mus musculus PE=2 SV=1	up	3.10959	0.00217257
1086	Keratin, type I cytoskeletal 10 OS=Mus musculus GN=Krt10 PE=1 SV=3	up	2.59309	0.00125435
1090	ATP synthase subunit gamma OS=Mus musculus GN=Atp5c1 PE=2 SV=1	up	1.63063	0.000309143
1096	Amyloid beta (A4) protein-binding, family B, member 1 interacting protein OS=Mus musculus GN=Apbb1ip PE=1 SV=1	up	2.03071	0.0373069
1112	Isocitrate dehydrogenase [NAD] subunit, mitochondrial (Fragment) OS=Mus musculus GN=Idh3g PE=2 SV=1	up	1.56339	0.0346261
1131	Tsfm protein (Fragment) OS=Mus musculus GN=Tsfm PE=2 SV=1	down	0.48809	0.0124756
1143	Guanylate-binding protein 9 OS=Mus musculus GN=Gbp9 PE=1 SV=1	up	2.84133	0.0135006
1144	Galectin OS=Mus musculus GN=Lgals3 PE=1 SV=1	up	2.28642	0.00793537
1154	Eosinophil peroxidase OS=Mus musculus GN=Epx PE=1 SV=2	down	0.604305	0.013564
1176	1-phosphatidylinositol 4,5-bisphosphate phosphodiesterase delta-1 OS=Mus musculus GN=Plcd1 PE=1 SV=2	down	0.632918	0.0259026
1237	Putative uncharacterized protein (Fragment) OS=Mus musculus GN=Hmgb2 PE=2 SV=3	up	2.42797	0.00228047
1262	Monoclonal 11D8 anti-human butyrylcholinesterase (BChE) heavy chain OS=Mus musculus PE=2 SV=1	up	1.81519	0.0185696
1265	H-2 class I histocompatibility antigen, D-D alpha chain OS=Mus musculus GN=H2-D1 PE=1 SV=1	up	1.85939	0.0339687
1267	Thioredoxin OS=Mus musculus GN=Txn PE=1 SV=3	up	1.50186	0.0387848
1270	Thymosin beta-4 OS=Mus musculus GN=Tmsb4x PE=1 SV=1	up	3.56606	0.00075682
1271	Histone H3 OS=Mus musculus GN=Hist2h3b PE=2 SV=1	up	3.20342	0.0167158
1287	Lysosomal membrane glycoprotein 2, isoform CRA_a OS=Mus musculus GN=Lamp2 PE=2 SV=1	up	1.89379	0.021304
1333	E3 ubiquitin-protein ligase TRIP12 OS=Mus musculus GN=Trip12 PE=1 SV=1	down	0.482166	0.00259797
1391	Putative uncharacterized protein OS=Mus musculus GN=Tsn PE=1 SV=1	up	1.58144	0.0217686
1443	ATP synthase subunit d, mitochondrial OS=Mus musculus GN=Gm10250 PE=3 SV=1	up	1.54886	0.00920934
1470	Probable RNA-binding protein 19 OS=Mus musculus GN=Rbm19 PE=1 SV=1	down	0.504831	0.0348007
1474	Cell division control protein 42 homolog OS=Mus musculus GN=Cdc42 PE=1 SV=2	up	1.79565	0.0120852
1489	Cytochrome c oxidase subunit 5B, mitochondrial OS=Mus musculus GN=Cox5b PE=1 SV=1	up	1.61804	0.00287423
1490	Putative uncharacterized protein OS=Mus musculus GN=Ptma PE=2 SV=1	up	1.53826	0.028138
1497	60S ribosomal protein L21 OS=Mus musculus GN=Rpl21 PE=1 SV=1	up	1.59054	0.012714
1528	Glutaredoxin, isoform CRA_a OS=Mus musculus GN=Glrx PE=1 SV=1	up	1.61347	0.0483734
1540	LIM and SH3 protein 1, isoform CRA_b OS=Mus musculus GN=Lasp1 PE=1 SV=1	up	1.72398	0.00326205
1570	DnaJ homolog subfamily B member 4 OS=Mus musculus GN=Dnajb4 PE=1 SV=1	up	1.67932	0.0357992
1577	Decorin OS=Mus musculus GN=Dcn PE=1 SV=1	up	1.51098	0.0434691
1599	60S ribosomal protein L32 OS=Mus musculus GN=Rpl32 PE=1 SV=2	up	1.61191	0.0117435
1665	Putative uncharacterized protein OS=Mus musculus GN=S100a10 PE=2 SV=1	up	2.91863	0.0256112
1677	Actin-related protein 2/3 complex subunit 3 OS=Mus musculus GN=Arpc3 PE=1 SV=3	up	1.97942	0.0229341
1679	Putative uncharacterized protein OS=Mus musculus GN=Msr1 PE=2 SV=1	up	1.85853	0.033353
1752	RIKEN cDNA C330027C09 gene OS=Mus musculus GN=C330027C09Rik PE=1 SV=1	down	0.586959	0.0317635
1786	Protein polybromo-1 OS=Mus musculus GN=Pbrm1 PE=1 SV=1	down	0.636377	0.0305665
1893	Alpha-1,4 glucan phosphorylase OS=Mus musculus GN=Pygl PE=2 SV=1	up	1.54353	0.0380593
1930	Decr1 protein OS=Mus musculus GN=Decr1 PE=1 SV=1	up	2.10903	0.00426021
1937	Exosome component 2 OS=Mus musculus GN=Exosc2 PE=1 SV=1	down	0.572982	0.0477532
1972	SUMO-conjugating enzyme UBC9 OS=Mus musculus GN=Ube2i PE=1 SV=1	up	1.69881	0.0378754
2014	High mobility group protein HMGI-C OS=Mus musculus GN=Hmga2 PE=1 SV=1	up	2.98497	0.0395275
2018	Putative uncharacterized protein OS=Mus musculus GN=S100a9 PE=1 SV=1	up	3.07085	0.0160207
2020	Myristoylated alanine-rich C-kinase substrate OS=Mus musculus GN=Marcks PE=1 SV=2	up	3.23921	0.0484872
2048	Dual-specificity mitogen-activated protein kinase kinase 2 OS=Mus musculus GN=Map2k2 PE=1 SV=1	up	1.73208	0.0352822
2138	Stat5a protein OS=Mus musculus GN=Stat5a PE=2 SV=1	up	1.53149	0.0470571
2150	Inter-alpha-trypsin inhibitor heavy chain H3 OS=Mus musculus GN=Itih3 PE=1 SV=3	up	1.92071	0.0174168
2360	Metallothionein-2 OS=Mus musculus GN=Mt2 PE=1 SV=2	up	5.02301	0.0323997
2403	Putative uncharacterized protein OS=Mus musculus GN=Des PE=2 SV=1	up	4.58947	0.0414543
2442	Diphthine methyl ester synthase OS=Mus musculus GN=Dph5 PE=1 SV=2	down	0.665274	0.0162828
2547	Aminoacylase OS=Mus musculus GN=Acy1 PE=1 SV=1	down	0.564934	0.0438989
2681	Centrosomal protein of 55 kDa OS=Mus musculus GN=Cep55 PE=1 SV=2	down	0.492577	0.0406437
2978	Ena-vasodilator stimulated phosphoprotein OS=Mus musculus GN=Evl PE=2 SV=1	up	2.9165	0.0262873
3043	Non-histone chromosomal protein HMG-17 (Fragment) OS=Mus musculus GN=Hmgn2 PE=1 SV=1	up	2.06847	0.00910213
3089	MFLJ00137 protein (Fragment) OS=Mus musculus GN=Gemin5 PE=2 SV=1	up	1.51319	0.00453249
3662	Target of EGR1 protein 1 OS=Mus musculus GN=Toe1 PE=1 SV=1	down	0.375054	0.0352249
4432	Histone-lysine N-methyltransferase OS=Mus musculus GN=Nsd3 PE=1 SV=1	up	3.64087	0.0315801
